# Supplementary material for: New Conjugatable Platinum(II) Chlorins: Synthesis, Reactivity and Singlet Oxygen Generation
Source: Molecules. 2025 Jun 6;30(12):2496. doi: 10.3390/molecules30122496 (PMC12196018; doi:10.3390/molecules30122496)
Supplement: Supplementary file 1 [file molecules-30-02496-s001.zip]

Archive with 1 entries (1 files):
- molecules-3654882-supplementary.pdf
